# Supplementary material for: Memory, Emotion, and Quality of Life in Patients with Long COVID-19
Source: Brain Sci. 2023 Dec 1;13(12):1670. doi: 10.3390/brainsci13121670 (PMC10742100; doi:10.3390/brainsci13121670)
Supplement: Supplementary file 1 [file brainsci-13-01670-s001.zip]

Archive with 1 entries (1 files):
- brainsci-2721984-SI.pdf
